# Supplementary material for: Dangerous appetite: The impact of Trypanosoma cruzi infection on the feeding and defecation behaviors of Triatoma dimidiata sensu lato (Latreille, 1811)
Source: PLoS Negl Trop Dis. 2025 Dec 26;19(12):e0013872. doi: 10.1371/journal.pntd.0013872 (PMC12758822; doi:10.1371/journal.pntd.0013872)
Supplement: S1 Table — (XLSX) [file pntd.0013872.s001.xlsx]

## Sheet: Feeding and defecation data
Triatoma dimidiata	Initial weight	Host detection time	Number of bites	Feeding duration	Number of defecations during feeding	Weight of feces excreted during the assay	Weight post-feeding (at the end of the assay)	Final weight	Time to first dejection after the start of feeding	Blood meal intake	Number of defecations after feeding	Feeding rate	Cumulative number of defecations
status	grams	seconds	events	seconds	events	grams	grams	grams	seconds	grams	events	grams/seconds	events
UNII	0.13	1081	7	922	2	0.01	0.26	0.27	305	0.14	4	0.000151844	6	*
UNII	0.1	316	5	2703	4	0.03	0.4	0.43	501	0.33	5	0.000122087	9	*
UNII	0.18	58	4	2239	3	0.02	0.36	0.38	63	0.2	2	8.93256e-05	5	*
UNII	0.11	1348	8	1330	1	0.01	0.16	0.17	1110	0.06	7	4.51128e-05	8
UNII	0.1	2342	3	636	0	0	0.14	0.14	1643	0.04	3	6.28931e-05	3
UNII	0.09	526	6	1851	0	0	0.19	0.19	2149	0.19	1	5.40249e-05	1
UNII	0.04	2465	10	3121	5	0.02	0.3	0.32	2555	0.28	2	8.97148e-05	7
UNII	0.04	49	5	1086	0	0	0.19	0.19	1861	0.15	2	0.000138122	2
UNII	0.18	2153	7	1264	0	0	0.33	0.33	1640	0.15	3	0.000118671	3
UNII	0.14	1597	9	2963	1	0.03	0.52	0.55	1084	0.41	6	0.000138373	7
UNII	0.1	360	4	1547	0	0	0.46	0.46	1722	0.36	3	0.000232708	3
UNII	0.07	865	3	994	2	0.01	0.26	0.27	726	0.2	4	0.000201207	6
UNII	0.16	2181	6	920	4	0.03	0.31	0.34	870	0.18	2	0.000195652	6
UNII	0.13	2711	2	2598	3	0.01	0.43	0.44	2529	0.31	1	0.000119323	4
UNII	0.1	655	2	443	2	0.01	0.19	0.2	338	0.1	3	0.000225734	5	*
UNII	0.09	1726	8	2031	3	0.02	0.35	0.37	1361	0.28	5	0.000137863	8
UNII	0.15	139	3	1216	1	0.01	0.28	0.29	1138	0.14	1	0.000115132	2
UNII	0.11	1086	5	2289	6	0.04	0.52	0.56	1163	0.45	3	0.000196592	9
UNII	0.08	53	2	827	0	0	0.16	0.16	1500	0.08	3	9.67352e-05	3
UNII	0.12	936	7	2708	1	0.02	0.4	0.42	149	0.3	2	0.000110783	3	*
II	0.15	1060	6	2865	3	0.02	0.58	0.6	1270	0.45	4	0.000157068	7
II	0.15	123	4	2555	2	0.01	0.51	0.52	347	0.37	5	0.000144814	7	*
II	0.17	68	2	2230	2	0.02	0.46	0.48	410	0.31	3	0.000139013	5	*
II	0.17	112	8	2039	0	0	0.44	0.44	2052	0.27	2	0.000132418	2
II	0.1	189	7	3080	2	0.02	0.92	0.94	586	0.84	4	0.000272727	6	*
II	0.08	607	2	2593	1	0.04	0.72	0.76	753	0.68	4	0.000262245	5
II	0.06	480	2	2114	2	0.03	0.31	0.34	750	0.28	6	0.00013245	8
II	0.05	23	1	866	0	0	0.18	0.18	987	0.13	1	0.000150115	1
II	0.08	103	7	902	0	0	0.09	0.09	ND	0.01	0	1.10865e-05	0
II	0.12	465	5	2895	1	0	0.67	0.67	443	0.55	2	0.000189983	3	*
II	0.12	301	2	685	1	0.03	0.38	0.41	452	0.29	1	0.000423358	2	*
II	0.09	494	3	725	2	0.03	0.43	0.46	211	0.37	3	0.000510345	5	*
II	0.14	182	8	898	1	0.01	0.84	0.85	49	0.71	2	0.000790646	3	*
II	0.13	66	2	545	2	0.02	0.29	0.31	146	0.18	3	0.000330275	5	*
II	0.07	324	1	447	0	0	0.15	0.15	ND	0.08	0	0.000178971	0
II	0.1	56	2	2475	1	0.02	0.42	0.44	669	0.34	2	0.000137374	3
II	0.1	372	4	301	1	0.01	0.27	0.28	17	0.18	2	0.000598007	3	*
II	0.09	469	3	1758	2	0.02	0.36	0.38	336	0.29	1	0.00016496	3	*
II	0.11	48	6	1966	2	0.03	0.59	0.62	949	0.51	3	0.00025941	5
II	0.15	95	4	908	1	0.01	0.37	0.38	5	0.23	3	0.000253304	4	*
II: Infected insect
UNII: Uninfected insect
* Insects that defecated within the first 10 minutes after the start of feeding.
